# Supplementary material for: A synergy-based hand control is encoded in human motor cortical areas
Source: eLife. 2016 Feb 15;5:e13420. doi: 10.7554/eLife.13420 (PMC4786436; doi:10.7554/eLife.13420)
Supplement: Figure 4—source data 1. — DOI: http://dx.doi.org/10.7554/eLife.13420.012 [file elife-13420-fig4-data1.zip]

Archive with 1 entries (1 files):
- Figure_4_source_data_1.gz
